# Supplementary material for: Aqueous copper geochemistry shapes the sediment microbial resistome in a recovering stream
Source: Environ Microbiol Rep. 2024 Nov 27;16(6):e70045. doi: 10.1111/1758-2229.70045 (PMC11602223; doi:10.1111/1758-2229.70045)
Supplement: Supplementary file 1 — Data S1. The complete geochemical profiles associated with each metagenome were analysed in this study. Data S2. The complete set of geochemical speciation profiles generated by the Water Rock Organic Microbes portal (WORM Portal) analysis software. Data S3. The relative abundance of aqueous copper and arsenic species was calculated using Water Rock Organic Microbes portal (WORM Portal) analysis software. Data S4. The copper resistance gene counts (the copper resistome) indicate the number of genes mapping to each resistance function in the SEED genomic database. [file EMI4-16-e70045-s001.xlsx]

## Sheet: S1. Geochemical Data
Sample ID	Sample Site Name	Sample Year/Month	GPS Coordinates	Meters =>	pH Field	pH Error	pH Temp. (°C)	pH Temp. Error	Specific Conductivity (uS/cm)	Specific Conductivity Error	Cond. Temp. (°C)	D.O. Meter (mg/L)	D.O. Error (mg/L)	Spectro =>	SiO2 (mg/L)	SiO2 (M)	Carbon =>	DIC (ppm)	Std Dev	DOC (ppm)	Std Dev	IC/ICP-OES =>	F- (ppm)	F- (mol/kg)	F- (% Error)	Cl- (ppm)	Cl- (mol/kg)	Cl- (% Error)	Br- (ppm)	Br- (mol/kg)	Br- (% Error)	SO4-2 (ppm)	SO4-2 (mol/kg)	SO4-2 (% Error)	PO4-3 (ppm)	PO4-3 (mol/kg)	PO4-3 (% Error)	NO2- (ppm)	NO2- (mol/kg)	NO2- (% Error)	NO3- (ppm)	NO3- (mol/kg)	NO3- (% Error)	Li+ (ppm)	Li+ (mol/kg)	Li+ (% Error)	Na+ (ppm)	Na+ (mol/kg)	Na+ (% Error)
151114B	Downstream	15/11	45.999215, -112.577743		7.24	0.05	4.45	0.1	430.1	10.7525	4.45	9.34	0.2335		22.3	0.000371172		24.1796	0.439947	3.51925	0.0914346		0.321	1.68962e-05	2.5	29.9	0.000843377	1.1	0.102	1.27653e-06	1.6	74.1	0.000771364	0.8	0.607105	6.3925e-06	5	0.039414	8.56724e-07	1.7	4.4268	7.13944e-05	1.1	0.0315	4.53825e-06	2.1	23.5	0.00102219	5.3
151114C	Downtown	15/11	45.995792, -112.539231		7.1	0.05	3.23	0.1	274.7	6.8675	3.23	10	0.25		23	0.000382823		21.6972	0.109356	2.67549	0.0395172		0.254	1.33695e-05	2.5	15.5	0.000437202	1.1	0.066	8.25991e-07	1.6	30.7	0.00031958	0.8	0.607105	6.3925e-06	5	0.032845	7.13936e-07	1.7	3.5503	5.72583e-05	1.1	0.0151	2.17548e-06	2.1	12.3	0.00053502	5.3
151114E	Midtown	15/11	45.992243, -112.529967		7.15	0.05	4.81	0.1	262.2	6.555	4.81	10.36	0.259		24.1	0.000401132		20.672	0.144432	2.54717	0.0162611		0.173	9.10603e-06	2.5	13.7	0.00038643	1.1	0.06	7.50901e-07	1.6	30.7	0.00031958	0.8	0.607105	6.3925e-06	5	0.032845	7.13936e-07	1.7	3.69195	5.95429e-05	1.1	0.0151	2.17548e-06	2.7	10.3	0.000448025	6.1
151114F	Storm Drain	15/11	45.985275, -112.507250		7.07	0.05	9.17	0.1	505.3	12.6325	9.17	8.57	0.21425		5.6	9.32091e-05		7.23714	0.000101958	3.86137	0.127318		0.572	3.01078e-05	2.5	125	0.00352582	1.1	0.695	8.69794e-06	1.6	8.88	9.24388e-05	0.8	0.607105	6.3925e-06	5	0.032845	7.13936e-07	1.7	0.774691	1.2494e-05	1.1	0.33	4.75436e-05	2.1	15.8	0.000687261	5.3
160215B	Downstream	16/02	45.999215, -112.577743		7.33	0.05	4.69	0.1	556.6	13.915	4.69	8.38	0.2095		22.6	0.000376165		27.2611	0.145367	2.7761	0.0452858		0.334	1.75804e-05	0.93	56.2	0.00158521	0.49	0.163	2.03995e-06	0.68	87.1	0.000906691	0.62	0.196236	2.06626e-06	3.4	0.206923	4.4978e-06	1.9	6.02045	9.70964e-05	0.51	0.0664	9.56634e-06	2.1	32.6	0.00141802	5.3
160215C	Downtown	16/02	45.995792, -112.539231		7.35	0.05	4.54	0.1	350.9	8.7725	4.54	9.3	0.2325		25.7	0.000427763		24.5964	0.117334	1.92514	0.0304555		0.261	1.3738e-05	0.93	35.2	0.000992872	0.49	0.109	1.36414e-06	0.68	32.2	0.000335195	0.62	0.156375	1.64655e-06	3.4	0.032845	7.13936e-07	1.9	5.35643	8.63872e-05	0.51	0.0393	5.66201e-06	2.1	17.7	0.000769907	5.3
160215D	Midtown	16/02	45.992243, -112.529967		7.34	0.05	5.71	0.1	341.4	8.535	5.71	10.57	0.26425		24.3	0.000404461		23.8509	0.622003	2.06413	0.0633411		0.242	1.27379e-05	0.93	29.8	0.000840557	0.49	0.085	1.06378e-06	0.68	33.5	0.000348727	0.62	0.0858532	9.0399e-07	3.4	0.032845	7.13936e-07	1.9	5.44497	8.78151e-05	0.51	0.0271	3.90434e-06	2.1	16.9	0.000735109	5.3
160522H	Downstream	16/05	45.999215, -112.577743		7.88	0.05	9.4	0.1	323	8.075	8.8	10.43	0.26075		1	1.66445e-05		20.4581	0.0311024	4.85897	0.074206		0.244	1.28432e-05	8.7	17.5	0.000493615	0.32	0.01	1.2515e-07	0.49	48.6	0.000505915	0.23	0.502854	5.2948e-06	6.8	0.032845	7.13936e-07	0.64	2.14257	3.45549e-05	0.34	0.0151	2.17548e-06	2.1	16.4	0.00071336	5.3
160522I	Downtown	16/05	45.995792, -112.539231		7.91	0.05	8.4	0.1	222.3	5.5575	8.4	10.58	0.2645		0.7	1.16511e-05		23.1468	NA	5.64916	0.112642		0.178	9.36921e-06	8.7	10	0.000282066	0.32	0.01	1.2515e-07	0.49	18.4	0.00019154	0.23	0.12878	1.35598e-06	6.8	0.032845	7.13936e-07	0.64	1.29705	2.09186e-05	0.34	0.0151	2.17548e-06	2.1	10.3	0.000448025	5.3
160522J	Midtown	16/05	45.992243, -112.529967		7.98	0.05	8	0.1	217.4	5.435	8	10.7	0.2675		30.9	0.000514314		18.6267	0.104084	5.63773	0.104086		0.172	9.05339e-06	8.7	9.34	0.00026345	0.32	0.01	1.2515e-07	0.49	18.1	0.000188417	0.23	0.137978	1.45284e-06	6.8	0.032845	7.13936e-07	0.64	1.25279	2.02046e-05	0.34	0.0151	2.17548e-06	2.7	9	0.000391478	6.1
160522L	Control	16/05	45.872671, -112.455991		7.94	0.05	9.3	0.1	144.4	3.61	9.2	10.3	0.2575		38	0.00063249		12.4424	0.367156	8.24168	0.202041		0.157	8.26385e-06	8.7	7.52	0.000212114	0.32	0.01	1.2515e-07	0.49	7.69	8.00511e-05	0.23	0.034	3.58003e-07	6.8	0.01	2.17365e-07	0.64	0.01	1.61278e-07	0.34	0.0092	1.32546e-06	0.96	8.57	0.000372774	9.2
160828K	Downstream	16/08	45.999215, -112.577743		8.372	0.05	14.4	0.1	572	14.3	14.1	10.72	0.268		24.2	0.000402796		22.3189	NA	3.96	0.0139199		0.473	2.48968e-05	2.2	41.7	0.00117622	1.1	0.108	1.35162e-06	1.2	134.4	0.00139907	0.6	0.947451	9.97617e-06	7.8	0.032845	7.13936e-07	0.85	5.13509	8.28175e-05	0.2	0.0366	5.27302e-06	2.1	35	0.00152241	5.3
160828L	Downtown	16/08	45.995792, -112.539231		8.08	0.05	12.5	0.1	364	9.1	12.1	9.64	0.241		24.22	0.000403129		23.1468	NA	3.02	0.0139199		0.32	1.68435e-05	2.2	20.8	0.000586697	1.1	0.1	1.2515e-06	1.2	39.8	0.000414309	0.6	0.208501	2.1954e-06	7.8	0.032845	7.13936e-07	0.85	5.71058	9.20988e-05	0.2	0.0151	2.17548e-06	2.1	15.3	0.000665513	5.3
160828M	Midtown	16/08	45.992243, -112.529967		7.9	0.05	13.8	0.1	368.7	9.2175	13.5	10.11	0.25275		26.9	0.000447736		21.0499	NA	3.26	0.0139199		0.304	1.60013e-05	2.2	21.4	0.000603621	1.1	0.105	1.31408e-06	1.2	40.2	0.000418473	0.6	1.83971	1.93712e-05	7.8	0.032845	7.13936e-07	0.85	6.3746	0.000102808	0.2	0.0151	2.17548e-06	2.1	14.6	0.000635064	5.3
160828N	Storm Drain	16/08	45.985275, -112.507250		8.409	0.05	18.4	0.1	232.9	5.8225	17.7	7.95	0.19875		16.6	0.000276298		22.9	0.053914	5.15	0.0139199		0.704	3.70558e-05	2.2	5.33	0.000150341	1.1	0.01	1.2515e-07	1.2	27.5	0.000286269	0.6	1.83971	1.93712e-05	7.8	0.032845	7.13936e-07	0.85	3.71851	5.99713e-05	0.2	0.0151	2.17548e-06	2.1	11.1	0.000482823	5.3
160828O	Control	16/08	45.872671, -112.455991		7.746	0.05	14.4	0.1	238.2	5.955	14	7.42	0.1855		26.1	0.000434421		17.3794	NC	3.3	0.0139199		0.354	1.86331e-05	2.2	11.1	0.000313093	1.1	0.01	1.2515e-07	1.2	9.96	0.000103681	0.6	0.04	4.21179e-07	7.8	0.01	2.17365e-07	0.85	0.01	1.61278e-07	0.2	0.0218	3.14076e-06	2.1	7.47	0.000324927	5.3
AVERAGE					7.67481	0.05	9.075	0.1	337.756	8.44391	8.9	9.64812	0.241203		21.0138	0.000349763		20.6852	0.194072	3.90289	0.0610117		0.316437	1.6656e-05	3.66188	28.1244	0.000793293	0.790625	0.103313	1.29296e-06	1.025	40.1144	0.000417581	0.56125	0.316437	0.316437	6.025	0.0412798	8.97281e-07	1.20688	3.4323	5.53553e-05	0.518125	0.0426688	6.14735e-06	2.10375	16.0525	0.000698244	5.64375
Detection Limits																		1		0.1			0.01	5.2636e-07		0.1	2.82066e-06		0.01	1.2515e-07		0.5	5.20489e-06		0.02	2.1059e-07		0.01	2.17365e-07		0.01	1.61278e-07		0.0151	2.17548e-06		0.0133	5.78517e-07
																		ppm		ppm			ppm			ppm			ppm			ppm			ppm			ppm			ppm			ppm			ppm
Measurement fell below the detection limit. Values are reported as the detection limit	Bold
Below detection limit	BDL
Not Measured	NM
Measurement not collected	NC
DIC is estimated using the average DIC concentration at the site during the study period	Blue fill
Analytes are excluded from analysis due to one or more high blank concentrations	Purple Fill
Values are corrected using blank concentrations	Grey fill
[truncated: 138 more columns]

## Sheet: S2. WORM Output
			pH and Temperature =>	pH_(input)	Temperature_(Input)	Charge Balence Calculation =>	charge imbalance % of total charge	Copper Speciation =>	Cu(CO3)2-2	Cu(HCO3)+	Cu+	Cu+2	CuCl	CuCl+	CuCl2	CuCl2-	CuCl3-	CuCl3-2	CuCl4-2	CuCO3	CuF+	CuO	CuO2-2	CuOH+	Other Species =>	AsO2-	AsO4-3	Ba(CO3)	Ba(HCO3)+	Ba+2	BaCl+	BaF+	BaOH+	Be+2	BeCl+	BeCl2	BeF+	BeF2	BeF3-	BeF4-2	BeO	BeO2-2	BeOH+	Br-	Br3-	BrO-	BrO3-	BrO4-	Ca(CO3)
Sample ID	Sample Site Name	Sample Year/Month		pH	degC		eq/kg.H2O		log_activity	log_activity	log_activity	log_activity	log_activity	log_activity	log_activity	log_activity	log_activity	log_activity	log_activity	log_activity	log_activity	log_activity	log_activity	log_activity		log_activity	log_activity	log_activity	log_activity	log_activity	log_activity	log_activity	log_activity	log_activity	log_activity	log_activity	log_activity	log_activity	log_activity	log_activity	log_activity	log_activity	log_activity	log_activity	log_activity	log_activity	log_activity	log_activity	log_activity
151114B	Downstream	1511		7.24	4.45		1.3999		-9.4826	-9.1109	-20.6577	-8.1287	-21.2194	-10.8148	-14.9546	-20.9682	-19.4807	-23.3323	-24.5482	-7.3366	-11.3818	-9.4786	-23.1767	-9.4064		-37.4122	-10.4421	-10.3613	-8.7032	-6.7134	-10.4563	-11.2619	-14.1332	-9.2348	-19.3024	-23.6931	-15.0534	-15.7005	-18.0636	-23.6281	-9.2703	-19.794	-7.7174	-5.9274	-26.3032	-19.0634	-29.3641	-48.2159	-6.0725
151114C	Downtown	1511		7.1	3.23		3.5474		-10.1689	-9.4581	-21.2045	-8.4097	-22.0305	-11.3719	-15.7857	-22.0325	-20.578	-24.6525	-25.9017	-7.8286	-11.7526	-10.1041	-24.1834	-9.8649		-37.4317	-10.5983	-10.5181	-8.7062	-6.6382	-10.6675	-11.2827	-14.2719	-9.0691	-19.5476	-24.2425	-15.0714	-15.8048	-18.2818	-24.0242	-9.4387	-20.323	-7.7132	-6.1115	-26.5177	-19.2621	-29.569	-48.4778	-6.4237
151114E	Midtown	1511		7.15	4.81		-5.7206		-10.013	-9.388	-20.9303	-8.3348	-21.8271	-11.3525	-15.8246	-21.9143	-20.6853	-24.616	-26.0902	-7.7024	-11.8476	-9.8457	-23.6941	-9.6914		-37.3151	-10.5402	-10.483	-8.7389	-6.6815	-10.7531	-11.4879	-14.1697	-9.1432	-19.5029	-24.217	-15.1939	-16.1018	-18.7175	-24.5158	-9.3428	-20.0228	-7.7094	-6.1512	-26.7842	-19.2559	-29.5007	-48.3089	-6.4621
151114F	Storm Drain	1511		7.07	9.17		-1.533		-9.987	-8.7427	-19.5006	-7.2608	-19.4934	-9.3324	-12.8663	-18.7155	-16.8161	-20.5422	-21.345	-7.1233	-10.2792	-8.7061	-22.3621	-8.5658		-36.526	-10.4059	-11.157	-9.3793	-6.9343	-10.0244	-11.2251	-14.2445	-9.1486	-18.0899	-21.7599	-14.3759	-14.8021	-16.839	-21.8347	-9.3186	-19.8772	-7.7189	-5.0944	-23.6422	-18.1376	-28.3398	-46.9377	-7.1076
160215B	Downstream	1602		7.33	4.69		-0.0506		-9.2401	-9.1035	-20.5821	-8.178	-20.8749	-10.5929	-14.462	-20.357	-18.7188	-22.4539	-23.519	-7.2383	-11.4192	-9.3353	-22.8336	-9.3583		-37.463	-10.3617	-10.1284	-8.5629	-6.6321	-10.1018	-11.1674	-13.9475	-9.3329	-19.1029	-23.217	-15.1212	-15.7571	-18.1035	-23.6389	-9.1778	-19.5057	-7.7213	-5.7286	-25.9186	-18.8824	-29.223	-48.0843	-5.8695
160215C	Downtown	1602		7.35	4.54		0.3172		-9.5713	-9.4429	-20.8945	-8.4846	-21.3831	-11.0966	-15.1627	-21.0596	-19.6155	-23.3512	-24.6104	-7.5583	-11.826	-9.6097	-23.0804	-9.6495		-37.5769	-10.3969	-10.0868	-8.5397	-6.5746	-10.2427	-11.211	-13.879	-9.3427	-19.3264	-23.641	-15.2427	-15.9785	-18.4282	-24.0746	-9.1541	-19.4519	-7.7136	-5.8982	-26.4394	-19.0328	-29.3323	-48.1796	-5.9996
160215D	Midtown	1602		7.34	5.71		0.7561		-9.7933	-9.6273	-20.98	-8.659	-21.5538	-11.345	-15.487	-21.3262	-20.0233	-23.7109	-25.1111	-7.7486	-12.0357	-9.7428	-23.1374	-9.7982		-37.5096	-10.4448	-10.0927	-8.5485	-6.5846	-10.317	-11.2504	-13.8289	-9.353	-19.2825	-23.6444	-15.199	-15.9734	-18.4353	-24.0332	-9.133	-19.3742	-7.7135	-6.006	-26.7556	-19.0851	-29.2956	-48.0472	-5.9983
160522H	Downstream	1605		7.88	8.8		-0.9906		-8.6956	-9.5663	-20.0623	-8.5765	-20.9016	-11.498	-15.8812	-20.9669	-20.6781	-23.6376	-26.0511	-7.1379	-11.9557	-8.4207	-20.486	-9.0825		-37.27	-9.4491	-9.7442	-8.7728	-6.8165	-10.7595	-11.4698	-13.3383	-9.9825	-19.8134	-24.3416	-15.5982	-16.3841	-18.7889	-24.1712	-8.5484	-17.5105	-7.7492	-6.9338	-30.7257	-19.943	-30.0704	-48.6468	-5.4485
160522I	Downtown	1605		7.91	8.4		-4.2879		-8.7623	-9.7528	-20.3152	-8.8199	-21.3896	-11.9805	-16.6021	-21.6866	-21.6348	-24.5899	-27.2404	-7.2955	-12.3294	-8.6245	-20.6618	-9.3079		-37.3828	-9.4571	-9.6768	-8.7313	-6.8281	-11.0134	-11.6136	-13.3432	-10.0046	-20.1175	-24.8936	-15.7805	-16.6956	-19.2384	-24.779	-8.5277	-17.4553	-7.7481	-6.9302	-30.7583	-19.9453	-30.0774	-48.6733	-5.4477
160522J	Midtown	1605		7.98	8		-3.1294		-8.7479	-9.7945	-20.2388	-8.7748	-21.3374	-11.9634	-16.6123	-21.655	-21.6697	-24.5799	-27.297	-7.2684	-12.2966	-8.4599	-20.3892	-9.2047		-37.4941	-9.385	-9.6963	-8.8166	-6.8229	-11.0394	-11.6226	-13.2915	-10.0745	-20.2584	-25.0715	-15.8927	-16.8189	-19.3816	-24.9625	-8.4749	-17.2881	-7.755	-6.9286	-30.8782	-19.9511	-30.0906	-48.7073	-5.5297
160522L	Control	1605		7.94	9.2		-8.7224		-8.6991	-9.501	-19.7123	-8.3255	-20.912	-11.6037	-16.3443	-21.3414	-21.5009	-24.3752	-27.237	-7.0114	-11.8829	-8.0292	-19.9428	-8.7596		-37.3517	-9.4548	-10.0159	-9.1086	-6.9703	-11.2668	-11.7999	-13.4087	-10.0487	-20.1935	-25.0695	-15.8128	-16.7781	-19.3534	-24.886	-8.4775	-17.2941	-7.7485	-6.923	-30.8293	-19.9257	-30.0473	-48.6036	-6.0502
160828K	Downstream	1608		8.372	14.1		-2.3811		-8.5257	-10.3742	-19.9275	-9.4229	-20.4555	-11.9821	-16.0126	-20.2551	-20.4893	-22.6479	-25.5838	-7.4417	-12.5337	-8.0173	-18.6855	-9.2814		-37.2724	-9.0053	-9.0599	-8.6319	-6.762	-10.3015	-11.1224	-12.4883	-10.7267	-19.6369	-23.6869	-15.6849	-16.2173	-18.2546	-23.0046	-8.0847	-15.7322	-7.9108	-5.9098	-28.8021	-18.7937	-28.7655	-47.0402	-4.65
160828L	Downtown	1608		8.08	12.1		1.8976		-9.2131	-10.5174	-20.5572	-9.5882	-21.3589	-12.4403	-16.7602	-21.4152	-21.5141	-24.0694	-26.87	-7.8809	-12.8576	-8.8657	-20.2717	-9.7968		-37.2488	-9.3849	-9.1942	-8.4555	-6.5898	-10.4376	-11.1179	-12.7212	-10.289	-19.7008	-24.087	-15.5512	-16.2366	-18.4694	-23.5138	-8.3146	-16.6692	-7.799	-5.9352	-28.2545	-18.8866	-28.9582	-47.3663	-5.0485
160828M	Midtown	1608		7.9	13.5		3.7505		-9.4461	-10.338	-20.3939	-9.3686	-21.1979	-12.2096	-16.5209	-21.2684	-21.2747	-23.9337	-26.6415	-7.8786	-12.6614	-8.9366	-20.5947	-9.7165		-37.1334	-9.7618	-9.3745	-8.4689	-6.5757	-10.4016	-11.1208	-12.8077	-10.1044	-19.3588	-23.7035	-15.2881	-16.0007	-18.231	-23.2036	-8.4314	-17.0596	-7.7707	-5.9148	-27.8671	-18.8246	-28.8376	-47.1579	-5.2376
160828N	Storm Drain	1608		8.409	17.7		1.3053		-7.9692	-9.8908	-19.0832	-8.9741	-20.532	-12.4196	-17.343	-21.2822	-22.7343	-24.6175	-28.771	-6.9164	-11.9033	-7.3196	-17.6433	-8.693		-36.5224	-8.6105	-9.0644	-8.7048	-6.9009	-11.2999	-11.0638	-12.3907	-10.8718	-20.2994	-25.1592	-15.3913	-15.7519	-17.5423	-21.8709	-8.008	-15.3645	-7.9586	-6.9326	-32.1199	-19.8042	-29.8142	-47.9597	-4.7012
160828O	Control	1608		7.746	14		7.0191		-9.6819	-10.1862	-20.2418	-9.1419	-21.3298	-12.2621	-16.8534	-21.6885	-21.8904	-24.6408	-27.5442	-7.88	-12.3623	-8.9932	-20.921	-9.6293		-36.8821	-9.9365	-10.0491	-8.9941	-7.0303	-11.1316	-11.5008	-13.3882	-9.9323	-19.4139	-24.027	-15.0074	-15.6491	-17.7978	-22.6642	-8.5464	-17.452	-7.7441	-6.9289	-30.6839	-19.8947	-30.0288	-48.3887	-5.5984
[truncated: 362 more columns]

## Sheet: S3. Cu Species RelAbundance
Sample ID	Sample Site Name	Sample Year/Month	Cu(CO3)2-2	Cu(HCO3)+	Cu+2	CuCO3	CuO	CuOH+	Other	HAsO4-2	H2AsO4-2	Other
151114B	Downstream	1511	0	0	92.87	0	3.04	3.89	0.2	76.54	23.46	0
151114C	Downtown	1511	0	0.8836	61.01	35.25	0.9579	1.78	0.12	69.04	30.96	0
151114E	Midtown	1511	0	0	57.45	38.08	1.4	2.12	0.95	71.54	28.46	0
151114F	Storm Drain	1511	0	1.24	47.96	47.24	1.25	1.88	0.43	69.67	30.33	0
160215B	Downstream	1602	0	0.7718	43.12	51.52	2.11	2.2	0.28	80.51	19.43	0.06
160215C	Downtown	1602	0	0	42.07	52.26	2.37	2.33	0.97	80.23	19.77	0
160215D	Midtown	1602	0.9933	1.18	13.79	82.36	0.8443	0	0.83	80.23	19.77	0
160522H	Downstream	1605	0	0	15.44	63.1	16.8	3.93	0.73	93.51	6.48	0.01
160522I	Downtown	1605	0	0	12.86	66.8	15.99	3.52	0.83	93.74	6.24	0.02
160522J	Midtown	1605	3.59	0	3.46	86	5.61	1.07	0.27	94.54	5.44	0.02
160522L	Control	1605	0	0	15.6	52.89	26.01	5.06	0.44	93.89	6.1	0.01
160828K	Downstream	1608	0	0	3.05	39.22	53.54	3.22	0.97	97.98	1.95	0.07
160828L	Downtown	1608	5.18	0	2.22	82.63	8.66	1.1	0.21	95.94	4.04	0.02
160828M	Midtown	1608	0	0	12.53	56.84	25.44	4.55	0.64	94.06	5.92	0.02
160828N	Storm Drain	1608	0	0	1.81	31.32	63.27	2.86	0.74	98.04	1.89	0.07
160828O	Control	1608	1.17	0	7.64	80.18	8.49	2.09	0.43	91.43	8.55	0.02

## Sheet: S4. Resistome Gene Counts
Sample ID	Sample Site Name	Sample Year/Month	CopD	CutA	CopB	CopC	CusS	CusR	CpxR	CpxA	CorC	ScsD	CutE	CutC	CusB	CusC	CusA	CopZ	HMAND	Multimetal ATPase	Unamed periplasmic copper tolerence protein (PCTP)	Multicopper Oxidase (Type I)	Multicopper Oxidase (Type II)
151114B	Downstream	1511	0	0	4	12	1	1	0	0	0	0	2	2	1	0	1	0	3	0	7	19	0
151114C	Downtown	1511	0	0	1	0	0	1	0	0	12	0	2	2	1	1	0	1	3	2	10	24	0
151114E	Midtown	1511	0	0	0	0	0	0	0	0	1	0	1	0	0	0	0	0	1	0	0	0	0
151114F	Storm Drain	1511	1	0	1	0	0	0	0	0	11	0	2	1	1	0	0	2	2	0	1	11	0
160215B	Downstream	1602	0	1	0	0	0	0	0	0	6	0	1	0	0	0	0	0	1	0	4	3	0
160215C	Downtown	1602	0	2	0	0	0	0	0	0	8	0	6	0	0	0	0	0	4	10	8	4	0
160215D	Midtown	1602	2	8	2	1	6	1	0	0	10	0	10	2	28	12	40	2	0	112	36	32	4
160522H	Downstream	1605	0	0	2	1	1	1	0	0	1	0	5	2	2	2	2	2	0	2	16	0	2
160522I	Downtown	1605	0	0	0	0	0	0	0	0	0	0	0	0	2	2	0	0	0	2	0	0	2
160522J	Midtown	1605	0	1	4	0	1	0	1	0	16	1	7	0	3	0	2	0	4	0	19	33	0
160522L	Control	1605	2	2	9	0	1	0	1	0	23	1	3	2	0	0	0	0	5	0	24	37	0
160828K	Downstream	1608	0	0	0	2	0	0	0	0	6	0	8	2	4	2	2	0	2	30	2	20	2
160828L	Downtown	1608	8	2	4	3	0	0	0	0	25	0	3	0	0	0	0	1	5	0	4	25	0
160828M	Midtown	1608	0	1	5	6	0	0	1	1	9	0	8	0	0	0	0	0	6	0	1	42	0
160828N	Storm Drain	1608	1	0	7	2	1	1	0	3	27	0	13	1	1	0	0	2	3	0	29	44	0
160828O	Control	1608	3	1	10	2	0	3	0	1	24	0	5	2	0	0	0	2	4	0	14	39	0
